# Supplementary material for: Chk1 Inhibition Ameliorates Alzheimer’s Disease Pathogenesis and Cognitive Dysfunction Through CIP2A/PP2A Signaling
Source: Neurotherapeutics. 2022 Mar 14;19(2):570–91. doi: 10.1007/s13311-022-01204-z (PMC9226264; doi:10.1007/s13311-022-01204-z)
Supplement: Supplementary file 2 — Supplementary file2 (XLSX 463 KB) [file 13311_2022_1204_MOESM2_ESM.xlsx]

## Sheet: Figure 1
Figure 1B
γH2Ax	T test			53BP1	T test			Chk1-S345	T test			Chk1-S296	T test
	N	con/AD=5			N	con/AD=5			N	con/AD=5			N	con/AD=5
	df	8			df	8			df	8			df	8
	T	1.548			T	1.785			T	2.32			T	2.38
	P value	0.1603			P value	0.112			P value	0.049			P value	0.0446
	comparison	Two-tailed			comparison	Two-tailed			comparison	Two-tailed			comparison	Two-tailed
Chk1-S317	T test			Chk1	T test			CIP2A	T test
	N	con/AD=5			N	con/AD=5			N	con/AD=5
	df	8			df	8			df	8
	T	3.352			T	0.8779			T	2.898
	P value	0.0101			P value	0.4056			P value	0.0199
	comparison	Two-tailed			comparison	Two-tailed			comparison	Two-tailed
Figure 1D
γH2Ax	T test			53BP1	T test			Chk1-S345	T test			Chk1-S296	T test
	N	con/App=3			N	con/App=3			N	con/App=3			N	con/App=3
	df	4			df	4			df	4			df	4
	T	10.1			T	3.336			T	9.681			T	4.522
	P value	0.0005			P value	0.0289			P value	0.0006			P value	0.0106
	comparison	Two-tailed			comparison	Two-tailed			comparison	Two-tailed			comparison	Two-tailed
Chk1-S317	T test			Chk1	T test			CIP2A	T test
	N	con/App=3			N	con/App=3			N	con/App=3
	df	2.839			df	4			df	4
	T	4			T	1.321			T	4.057
	P value	0.0469			P value	0.257			P value	0.0154
	comparison	Two-tailed			comparison	Two-tailed			comparison	Two-tailed
Figure 1F
γH2Ax	T test			53BP1	T test			Chk1-S345	T test			Chk1-S296	T test
	N	con/Aβ=3			N	con/App=3			N	con/App=3			N	con/App=3
	df	4			df	4			df	4			df	3.495
	T	5.459			T	3.903			T	13.06			T	4
	P value	0.0055			P value	0.0175			P value	0.0002			P value	0.025
	comparison	Two-tailed			comparison	Two-tailed			comparison	Two-tailed			comparison	Two-tailed
Chk1-S317	T test			Chk1	T test			CIP2A	T test
	N	con/App=3			N	con/App=3			N	con/App=3
	df	2.848			df	4			df	4
	T	4			T	1.451			T	3.46
	P value	0.0465			P value	0.2204			P value	0.0258
	comparison	Two-tailed			comparison	Two-tailed			comparison	Two-tailed
Figure 1I	T test
	N	con/Aβ=6
	df	10
	T	3.643
	P value	0.0045
	comparison	Two-tailed

## Sheet: Figure 2
Figure 2A					Figure 2C					Figure 2D					Figure 2E
	ANOVA					ANOVA					ANOVA					ANOVA
	N	3				N	3				N	3				N	3
	F	0.6745				F	16.41				F	11.22				F	23.08
	P value	Con vs Aβ	0.0312			P value	Con vs Aβ	0.0002			P value	Con vs Aβ	0.0111			P value	Con vs Aβ	0.0312
		Aβ vs SB+Aβ	0.0075				Aβ vs SB+Aβ	0.0013				Aβ vs SB+Aβ	0.0006				Aβ vs SB+Aβ	<0.0001
		Aβ vs PF+Aβ	0.0312				Aβ vs PF+Aβ	0.0002				Aβ vs PF+Aβ	0.002				Aβ vs PF+Aβ	<0.0001
	df	Con vs Aβ	12			df	Con vs Aβ	12			df	Con vs Aβ	12			df	Con vs Aβ	12
		Aβ vs SB+Aβ	12				Aβ vs SB+Aβ	12				Aβ vs SB+Aβ	12				Aβ vs SB+Aβ	12
		Aβ vs PF+Aβ	12				Aβ vs PF+Aβ	12				Aβ vs PF+Aβ	12				Aβ vs PF+Aβ	12
Figure 2F					Figure 2G					Figure 2H					Figure 2I
	ANOVA					ANOVA					ANOVA					ANOVA
	N	3				N	3				N	3				N	3
	F	73.62				F	11.39				F	23.99				F	163.1
	P value	Con vs Aβ	<0.0001			P value	Con vs Aβ	0.0498			P value	Con vs Aβ	0.4554			P value	Con vs Aβ	0.0025
		Aβ vs SB+Aβ	<0.0001				Aβ vs SB+Aβ	0.0002				Aβ vs SB+Aβ	0.0003				Aβ vs SB+Aβ	<0.0001
		Aβ vs PF+Aβ	<0.0001				Aβ vs PF+Aβ	0.0338				Aβ vs PF+Aβ	<0.0001				Aβ vs PF+Aβ	<0.0001
	df	Con vs Aβ	12			df	Con vs Aβ	12			df	Con vs Aβ	12			df	Con vs Aβ	12
		Aβ vs SB+Aβ	12				Aβ vs SB+Aβ	12				Aβ vs SB+Aβ	12				Aβ vs SB+Aβ	12
		Aβ vs PF+Aβ	12				Aβ vs PF+Aβ	12				Aβ vs PF+Aβ	12				Aβ vs PF+Aβ	12

## Sheet: Figure 3
Figure 3C
time	T test			distance	T test
	N	con/Aβ=8			N	con/Aβ=8
	df	14			df	14
	T	1.272			T	0.2458
	P value	0.2246			P value	0.8094
	comparison	Two-tailed			comparison	Two-tailed
Figure 3E								Figure 3F
recognition time									recognition index
Control Avs B	T test			Chk1 A vs B	T test				Control Avs B	T test			Chk1 A vs B	T test
	N	Con/Chk1 n=8			N	Con/Chk1 n=8				N	Con/Chk1 n=8			N	Con/Chk1 n=8
	df	14			df	14				df	14			df	14
	T	0.009032			T	0.5063				T	0.6102			T	0.1204
	P value	0.9929			P value	0.6205				P value	0.5515			P value	0.9059
	comparison	Two-tailed			comparison	Two-tailed				comparison	Two-tailed			comparison	Two-tailed
Control A vs C	T test			Chk1 A vs C	T test				Control A vs C	T test			Chk1 A vs C	T test
	N	Con/Chk1 n=8			N	Con/Chk1 n=8				N	Con/Chk1 n=8			N	Con/Chk1 n=8
	df	14			df	14				df	14			df	14
	T	2.426			T	0.1408				T	2.334			T	0.1051
	P value	0.0294			P value	0.8901				P value	0.035			P value	0.9178
	comparison	Two-tailed			comparison	Two-tailed				comparison	Two-tailed			comparison	Two-tailed
Figure 3G
time	T test			times	T test
	N	Con/Chk1 n=8			N	Con/Chk1 n=8
	df	14			df	14
	T	3.538			T	2.745
	P value	0.0033			P value	0.0158
	comparison	Two-tailed			comparison	Two-tailed
Figure 3H
time	T test			times	T test
	N	Con/Chk1 n=8			N	Con/Chk1 n=8
	df	14			df	14
	T	2.402			T	0.5332
	P value	0.0308			P value	0.6023
	comparison	Two-tailed			comparison	Two-tailed
Figure 3J				Figure 3K				Figure 3L
	T test				T test				T test
	N	Con/Chk1 n=8			N	Con/Chk1 n=8			N	Con/Chk1 n=8
	df	14			df	14			df	14
	T	2.712			T	2.461			T	2.456
	P value	0.0169			P value	0.0275			P value	0.0277
	comparison	Two-tailed			comparison	Two-tailed			comparison	Two-tailed
Figure 3M				Figure 3N
	T test				T test
	N	Con/Chk1 n=8			N	Con/Chk1 n=8
	df	14			df	14
	T	2.16			T	0.04997
	P value	0.0486			P value	0.9609
	comparison	Two-tailed			comparison	Two-tailed

## Sheet: Figure 4
Figure 4B
Chk1	T test			CIP2A	T test			Tau-S396	T test
	N	con/Chk1=3			N	con/Chk1=3			N	con/Chk1=3
	df	4			df	4			df	4
	T	8.728			T	4.974			T	3.789
	P value	0.0009			P value	0.0076			P value	0.0193
	comparison	Two-tailed			comparison	Two-tailed			comparison	Two-tailed
Tau-S404	T test			Tau-5	T test			APP	T test			APP-T668	T test
	N	con/Chk1=3			N	con/Chk1=3			N	con/Chk1=3			N	con/Chk1=3
	df	4			df	4			df	4			df	4
	T	7.633			T	1.073			T	0.03745			T	3.137
	P value	0.0016			P value	0.3435			P value	0.9719			P value	0.0349
	comparison	Two-tailed			comparison	Two-tailed			comparison	Two-tailed			comparison	Two-tailed
Figure 4D				Figure 4F
	T test				T test
	N	con/Chk1=3			N	con/Chk1=3
	df	4			df	14
	T	0.8023			T	10.11
	P value	0.4673			P value	<0.0001
	comparison	Two-tailed			comparison	Two-tailed
Figure 4H
Synaptophysin	T test			Synapsin1	T test			GluA1	T test			PSD95	T test
	N	con/Chk1=3			N	con/Chk1=3			N	con/Chk1=3			N	con/Chk1=3
	df	4			df	4			df	4			df	4
	T	2.862			T	4.009			T	2.799			T	3.913
	P value	0.0458			P value	0.016			P value	0.0489			P value	0.0173
	comparison	Two-tailed			comparison	Two-tailed			comparison	Two-tailed			comparison	Two-tailed

## Sheet: Figure 5
Figure 5A
	ANOVA
	N	4
	F	1.078
	P value	Con vs 200 nM	0.9986
		Con vs 500 nM	0.3675
		Con vs 1 μM	0.9986
	df	Con vs 200 nM	12
		Con vs 500 nM	12
		Con vs 1 μM	12
Figure 5C
Chk1	ANOVA				CIP2A	ANOVA
	N	3				N	3
	F	48.19				F	4.338
	P value	Con vs 200 nM	0.0001			P value	Con vs 200 nM	0.0295
		Con vs 500 nM	0.0001				Con vs 500 nM	0.0425
		Con vs 1 μM	0.0001				Con vs 1 μM	0.1449
	df	Con vs 200 nM	8			df	Con vs 200 nM	8
		Con vs 500 nM	8				Con vs 500 nM	8
		Con vs 1 μM	8				Con vs 1 μM	8
Tau-S199	ANOVA				Tau-S396	ANOVA				AT8	ANOVA
	N	3				N	3				N	3
	F	24.32				F	38.35				F	12.26
	P value	Con vs 200 nM	0.0389			P value	Con vs 200 nM	0.0021			P value	Con vs 200 nM	0.0068
		Con vs 500 nM	0.0003				Con vs 500 nM	0.0001				Con vs 500 nM	0.0011
		Con vs 1 μM	0.0002				Con vs 1 μM	0.0001				Con vs 1 μM	0.0074
	df	Con vs 200 nM	8			df	Con vs 200 nM	8			df	Con vs 200 nM	8
		Con vs 500 nM	8				Con vs 500 nM	8				Con vs 500 nM	8
		Con vs 1 μM	8				Con vs 1 μM	8				Con vs 1 μM	8
Figure 5D
	T test
	N	3
	df	4
	T	3.455
	P value	0.0259
	comparison	Two-tailed
Figure 5G
Chk1	ANOVA				CIP2A	ANOVA				APP	ANOVA
	N	3				N	3				N	3
	F	10.51				F	11.54				F	9.277
	P value	Con vs 200 nM	0.0132			P value	Con vs 200 nM	0.004			P value	Con vs 200 nM	0.0082
		Con vs 500 nM	0.0052				Con vs 500 nM	0.0017				Con vs 500 nM	0.0031
		Con vs 1 μM	0.0024				Con vs 1 μM	0.0146				Con vs 1 μM	0.031
	df	Con vs 200 nM	8			df	Con vs 200 nM	8			df	Con vs 200 nM	8
		Con vs 500 nM	8				Con vs 500 nM	8				Con vs 500 nM	8
		Con vs 1 μM	8				Con vs 1 μM	8				Con vs 1 μM	8
Figure 5E					Figure 5H
	ANOVA					T test
	N	3				N	3
	F	1.078				df	4
	P value	Con vs 200 nM	0.3579			t	4.37
		Con vs 500 nM	0.6991			P value	0.012
		Con vs 1 μM	0.9941			comparison	Two-tailed
	df	Con vs 200 nM	8
		Con vs 500 nM	8
		Con vs 1 μM	8
Figure 5I
cell lysate-Aβ40	T test			supernatant-Aβ40	T test			cell lysate-Aβ42	T test			supernatant-Aβ42	T test
	N	Con=6 500 nM=5			N	3			N	3			N	3
	df	9			df	4			df	6			df	4
	T	0.2392			T	4.374			T	7.64			T	6.306
	P value	ns			P value	0.0119			P value	0.0003			P value	0.0032
	comparison	Two-tailed			comparison	Two-tailed			comparison	Two-tailed			comparison	Two-tailed

## Sheet: Figure 6
Figure 6B
time	ANOVA				distance	ANOVA
	N	Con=11 app=7 GDC=6				N	Con=11 app=7 GDC=6
	F	1.612				F	0.8419
	P value	Con vs APP/PS1	0.6922			P value	Con vs APP/PS1	0.6494
		APP/PS1 vs GDC	0.6379				APP/PS1 vs GDC	0.4262
	df	Con vs APP/PS1	21			df	Con vs APP/PS1	21
		APP/PS1 vs GDC	21				APP/PS1 vs GDC	21
Figure6c
recognition time
WT A vs B	T test			APP/PS1 A vs B	T test			APP/PS1-GDC	T test
	N	11			N	7		A vs B	N	6
	df	20			df	12			df	10
	T	0.714			T	0.5417			T	0.0871
	P value	0.4835			P value	0.5979			P value	0.9323
	comparison	Two-tailed			comparison	Two-tailed			comparison	Two-tailed
Figure 6D
recognition time
WT A vs C	T test			APP/PS1 A vs C	T test			APP/PS1-GDC	T test
	N	11			N	7		A vs C	N	6
	df	20			df	12			df	10
	T	2.276			T	0.5351			T	5.29
	P value	0.034			P value	0.6024			P value	0.0004
	comparison	Two-tailed			comparison	Two-tailed			comparison	Two-tailed
Figure6E
recognition index
WT A vs B	T test			APP/PS1 A vs B	T test			APP/PS1-GDC	T test
	N	11			N	7		A vs B	N	6
	df	20			df	12			df	10
	T	1.472			T	1.605			T	0.03401
	P value	0.1565			P value	0.1345			P value	0.9735
	comparison	Two-tailed			comparison	Two-tailed			comparison	Two-tailed
Figure 6F
recognition index
WT A vs C	T test			APP/PS1 A vs C	T test			APP/PS1-GDC	T test
	N	11			N	7		A vs C	N	6
	df	20			df	12			df	10
	T	2.986			T	1.017			T	9.138
	P value	0.0073			P value	0.3292			P value	<0.0001
	comparison	Two-tailed			comparison	Two-tailed			comparison	Two-tailed
Figure 6G
time	ANOVA				times	ANOVA
	N	Con=11 app=7 GDC=6				N	Con=11 app=7 GDC=6
	F	8.077				F	1.749
	P value	Con vs APP/PS1	0.0018			P value	Con vs APP/PS1	0.7537
		APP/PS1 vs GDC	0.0486				APP/PS1 vs GDC	0.1797
	df	Con vs APP/PS1	21			df	Con vs APP/PS1	21
		APP/PS1 vs GDC	21				APP/PS1 vs GDC	21
Figure 6H
time	ANOVA				times	ANOVA
	N	Con=11 app=7 GDC=6				N	Con=11 app=7 GDC=6
	F	8.796				F	4.942
	P value	Con vs APP/PS1	0.0012			P value	Con vs APP/PS1	0.0312
		APP/PS1 vs GDC	0.0377				APP/PS1 vs GDC	0.0306
	df	Con vs APP/PS1	21			df	Con vs APP/PS1	21
		APP/PS1 vs GDC	21				APP/PS1 vs GDC	21
Figure 6J-K					Figure 6L
	ANOVA					ANOVA
	N	Con=11 app=7 GDC=6				N	Con=11 app=7 GDC=6
	F	3.497				F	8.882
	P value	Con vs APP/PS1	0.0395			P value	Con vs APP/PS1	0.0016
		APP/PS1 vs GDC	0.4651				APP/PS1 vs GDC	0.0141
	df	Con vs APP/PS1	21			df	Con vs APP/PS1	21
		APP/PS1 vs GDC	21				APP/PS1 vs GDC	21
Figure 6M					Figure 6N
	ANOVA					ANOVA
	N	Con=11 app=7 GDC=6				N	Con=11 app=7 GDC=6
	F	0.5952				F	1.437
	P value	Con vs APP/PS1	0.8131			P value	Con vs APP/PS1	0.2347
		APP/PS1 vs GDC	0.901				APP/PS1 vs GDC	0.5466
	df	Con vs APP/PS1	21			df	Con vs APP/PS1	21
		APP/PS1 vs GDC	21				APP/PS1 vs GDC	21

## Sheet: Figure 7
Figure 7B					Figure 7D
	ANOVA					ANOVA
	N	Con=3 app=3 GDC=3				N	Con=3 app=3 GDC=3
	F	5.152				F	6.743
	P value	Con vs APP/PS1	0.0326			P value	Con vs APP/PS1	0.0024
		APP/PS1 vs GDC	0.034				APP/PS1 vs GDC	0.0467
	df	Con vs APP/PS1	16			df	Con vs APP/PS1	37
		APP/PS1 vs GDC	16				APP/PS1 vs GDC	37
Figure 7F
PSD95	ANOVA				Synapsin1	ANOVA				Synaptophysin	ANOVA
	N	Con=3 app=3 GDC=3				N	Con=3 app=3 GDC=3				N	Con=3 app=3 GDC=3
	F	268				F	21.25				F	0.2661
	P value	Con vs APP/PS1	<0.0001			P value	Con vs APP/PS1	0.0498			P value	Con vs APP/PS1	0.8092
		APP/PS1 vs GDC	<0.0001				APP/PS1 vs GDC	0.0017				APP/PS1 vs GDC	>0.9999
	df	Con vs APP/PS1	6			df	Con vs APP/PS1	6			df	Con vs APP/PS1	6
		APP/PS1 vs GDC	6				APP/PS1 vs GDC	6				APP/PS1 vs GDC	6
Figure 7G
PSD95	ANOVA				Synapsin1	ANOVA				Synaptophysin	ANOVA
	N	Con=3 app=3 GDC=3				N	Con=3 app=3 GDC=3				N	Con=3 app=3 GDC=3
	F	7.691				F	21.39				F	0.5096
	P value	Con vs APP/PS1	0.0493			P value	Con vs APP/PS1	0.0439			P value	Con vs APP/PS1	0.9759
		APP/PS1 vs GDC	0.0251				APP/PS1 vs GDC	0.0015				APP/PS1 vs GDC	0.745
	df	Con vs APP/PS1	6			df	Con vs APP/PS1	6			df	Con vs APP/PS1	6
		APP/PS1 vs GDC	6				APP/PS1 vs GDC	6				APP/PS1 vs GDC	6

## Sheet: Figure 8
Figure 8A
	ANOVA
	N	Con=3 app=4 GDC=3
	F	17.94
	P value	Con vs APP/PS1	0.0484
		APP/PS1 vs GDC	0.0014
	df	Con vs APP/PS1	7
		APP/PS1 vs GDC	7
Figure 8C
γH2Ax	ANOVA				53BP1	ANOVA				CIP2A	ANOVA				AT8	ANOVA
	N	Con=3 app=4 GDC=3				N	Con=3 app=4 GDC=3				N	Con=3 app=4 GDC=3				N	Con=3 app=4 GDC=3
	F	6.901				F	18.45				F	10.53				F	9.353
	P value	Con vs APP/PS1	0.0377			P value	Con vs APP/PS1	0.0025			P value	Con vs APP/PS1	0.0132			P value	Con vs APP/PS1	0.0235
		APP/PS1 vs GDC	0.0465				APP/PS1 vs GDC	0.0142				APP/PS1 vs GDC	0.024				APP/PS1 vs GDC	0.0212
	df	Con vs APP/PS1	6			df	Con vs APP/PS1	6			df	Con vs APP/PS1	6			df	Con vs APP/PS1	6
		APP/PS1 vs GDC	6				APP/PS1 vs GDC	6				APP/PS1 vs GDC	6				APP/PS1 vs GDC	6
Tau-S231	ANOVA				Tau-S262	ANOVA				APP	ANOVA
	N	Con=3 app=4 GDC=3				N	Con=3 app=4 GDC=3				N	Con=3 app=4 GDC=3
	F	32.78				F	24.9				F	38.57
	P value	Con vs APP/PS1	0.0095			P value	Con vs APP/PS1	0.001			P value	Con vs APP/PS1	0.0007
		APP/PS1 vs GDC	0.0005				APP/PS1 vs GDC	0.0481				APP/PS1 vs GDC	0.0007
	df	Con vs APP/PS1	6			df	Con vs APP/PS1	6			df	Con vs APP/PS1	6
		APP/PS1 vs GDC	6				APP/PS1 vs GDC	6				APP/PS1 vs GDC	6
Figure 8D
	ANOVA
	N	Con=3 app=3 GDC=3
	F	23.39
	P value	Con vs APP/PS1	0.0012
		APP/PS1 vs GDC	0.0123
	df	Con vs APP/PS1	6
		APP/PS1 vs GDC	6
Figure 8E
Aβ40	ANOVA				Aβ42	ANOVA
	N	Con=3 app=4 GDC=3				N	Con=3 app=4 GDC=3
	F	9.987				F	10.6
	P value	Con vs APP/PS1	0.0102			P value	Con vs APP/PS1	0.0223
		APP/PS1 vs GDC	0.969				APP/PS1 vs GDC	0.0136
	df	Con vs APP/PS1	6			df	Con vs APP/PS1	6
		APP/PS1 vs GDC	6				APP/PS1 vs GDC	6
Figure 8F
Aβ40	ANOVA				Aβ42	ANOVA
	N	Con=3 app=4 GDC=3				N	Con=3 app=4 GDC=3
	F	31.45				F	9.263
	P value	Con vs APP/PS1	0.0006			P value	Con vs APP/PS1	0.0123
		APP/PS1 vs GDC	0.0052				APP/PS1 vs GDC	0.0966
	df	Con vs APP/PS1	6			df	Con vs APP/PS1	6
		APP/PS1 vs GDC	6				APP/PS1 vs GDC	6

## Sheet: Figure S1
Figure S1B					Figure S1C					Figure S1D
	ANOVA					ANOVA					ANOVA
	N	3				N	3				N	3
	F	6.654				F	47.38				F	16.02
	P value	Con vs H2O2	0.0044			P value	Con vs H2O2	<0.0001			P value	Con vs H2O2	0.0158
		H2O2 vs SB+H2O2	0.0262				H2O2 vs SB+H2O2	<0.0001				H2O2 vs SB+H2O2	0.0003
		H2O2 vs PF+H2O2	0.0117				H2O2 vs PF+H2O2	<0.0001				H2O2 vs PF+H2O2	0.0003
	df	Con vs H2O2	12			df	Con vs H2O2	12			df	Con vs H2O2	12
		H2O2 vs SB+H2O2	12				H2O2 vs SB+H2O2	12				H2O2 vs SB+H2O2	12
		H2O2 vs PF+H2O2	12				H2O2 vs PF+H2O2	12				H2O2 vs PF+H2O2	12
Figure S1E					Figure S1H
	ANOVA					ANOVA
	N	3				N	3
	F	41.17				F	43.22
	P value	Con vs H2O2	0.0002			P value	Con vs H2O2	0.0003
		H2O2 vs SB+H2O2	<0.0001				H2O2 vs SB+H2O2	0.0072
		H2O2 vs PF+H2O2	<0.0001				H2O2 vs PF+H2O2	0.0008
	df	Con vs H2O2	12			df	Con vs H2O2	12
		H2O2 vs SB+H2O2	12				H2O2 vs SB+H2O2	12
		H2O2 vs PF+H2O2	12				H2O2 vs PF+H2O2	12

## Sheet: Figure S2
Figure S2B
	ANOVA					ANOVA					ANOVA
γH2A.X	N	Con=3 app=3 GDC=3			CIP2A	N	Con=3 app=3 GDC=3			53BP1	N	Con=3 app=3 GDC=3
	F	12.08				F	43.72				F	21.58
	P value	Con vs APP/PS1	0.0312			P value	Con vs APP/PS1	0.0082			P value	Con vs APP/PS1	0.0048
		APP/PS1 vs GDC	0.0075				APP/PS1 vs GDC	0.0002				APP/PS1 vs GDC	0.0022
	df	Con vs APP/PS1	6			df	Con vs APP/PS1	6			df	Con vs APP/PS1	6
		APP/PS1 vs GDC	6				APP/PS1 vs GDC	6				APP/PS1 vs GDC	6
Tau-S231	ANOVA				Tau-S262	ANOVA				APP	ANOVA
	N	Con=3 app=3 GDC=3				N	Con=3 app=3 GDC=3				N	Con=3 app=3 GDC=3
	F	9.993				F	12.39				F	151.6
	P value	Con vs APP/PS1	0.0394			P value	Con vs APP/PS1	0.0158			P value	Con vs APP/PS1	<0.0001
		APP/PS1 vs GDC	0.0123				APP/PS1 vs GDC	0.0095				APP/PS1 vs GDC	<0.0001
	df	Con vs APP/PS1	6			df	Con vs APP/PS1	6			df	Con vs APP/PS1	6
		APP/PS1 vs GDC	6				APP/PS1 vs GDC	6				APP/PS1 vs GDC	6
